# Supplementary material for: Amino-Functionalized Titanium Based Metal-Organic Framework for Photocatalytic Hydrogen Production
Source: Molecules. 2022 Jun 30;27(13):4241. doi: 10.3390/molecules27134241 (PMC9268624; doi:10.3390/molecules27134241)
Supplement: Supplementary file 1 [file molecules-27-04241-s001.zip]

Archive with 1 entries (1 files):
- molecules-1787526-supplementary.pdf
